# Supplementary material for: Developmental Toxicity and Biotransformation of Two Anti-Epileptics in Zebrafish Embryos and Early Larvae
Source: Int J Mol Sci. 2021 Nov 24;22(23):12696. doi: 10.3390/ijms222312696 (PMC8657848; doi:10.3390/ijms222312696)
Supplement: Supplementary file 1 [file ijms-22-12696-s001.zip]

Archive with 1 entries (1 files):
- ijms-1440720-supplementary.pdf
